# Supplementary material for: Effect of Graphene Oxide on the Properties of Poly(3-Hydroxybutyrate-co-3-Hydroxyhexanoate)
Source: Polymers (Basel). 2021 Jul 7;13(14):2233. doi: 10.3390/polym13142233 (PMC8309387; doi:10.3390/polym13142233)
Supplement: Supplementary file 1 [file polymers-13-02233-s001.zip]

Archive with 1 entries (1 files):
- polymers-1278007-supplementary.pdf
